# Supplementary material for: Orthopedic workforce planning in Germany – an analysis of orthopedic accessibility
Source: PLoS One. 2017 Feb 8;12(2):e0171747. doi: 10.1371/journal.pone.0171747 (PMC5298336; doi:10.1371/journal.pone.0171747)
Supplement: S1 Appendix — (XLSX) [file pone.0171747.s001.xlsx]

## Sheet: Ortho_VG_2013_Großstadtregio2_T
km2 grid cells (n)	Area Name	Mean iFCA
1023	Aachen	0.00358847
1057	Aalen	0.00141675
757	Ahaus	0.00257913
495	Albstadt	0.00181152
439	Altenburg	0.00319658
1220	Amberg	0.00284303
2077	Ansbach	0.00219889
444	Arnsberg	0.00226396
1232	Aschaffenburg	0.00222784
697	Attendorn	0.00177547
422	Aue	0.00302014
2153	Augsburg	0.0023713
648	Aurich	0.00105571
1194	Bad Hersfeld	0.00158509
703	Bad Kissingen	0.00173229
960	Bad Kreuznach	0.00305698
880	Bad Mergentheim	0.00243091
1063	Bad Neustadt a.d.Saale	0.00132183
361	Bad Reichenhall	0.00480166
419	Bad Salzungen	0.00132912
443	Balingen	0.00228352
1673	Bamberg	0.00237998
1410	Bautzen	0.00159014
1676	Bayreuth	0.00232524
5328	Berlin	0.00560738
523	Betzdorf	0.00218394
1148	Biberach an der Riß	0.00292064
1029	Bielefeld	0.00260952
1442	Bitburg	0.000825035
397	Bitterfeld-Wolfen	0.00287053
577	Bocholt	0.00295269
341	Bochum	0.00683695
1492	Bonn	0.00442252
1241	Brandenburg an der Havel	0.00196382
932	Braunschweig	0.00184807
3356	Bremen	0.00248731
1139	Bremerhaven	0.00222309
665	Brilon	0.00142481
362	Bruchsal	0.00381354
413	Bühl	0.00287603
704	Burg	0.00234361
798	Burghausen	0.00309048
1316	Celle	0.00305904
1337	Cham	0.00159095
2344	Chemnitz	0.00259305
927	Cloppenburg	0.00261079
1255	Coburg	0.00189315
1951	Cottbus	0.00145864
932	Crailsheim	0.00164281
540	Cuxhaven	0.00200315
1245	Darmstadt	0.0027649
1037	Daun	0.00175256
1002	Deggendorf	0.00207595
1080	Dessau-Roßlau	0.0025713
972	Detmold	0.00232356
439	Dillenburg	0.00163417
1326	Dingolfing	0.00240106
1327	Donauwörth	0.00144966
1227	Dortmund	0.00391532
3434	Dresden	0.00276683
899	Duisburg	0.00334449
645	Düren	0.00489752
943	Düsseldorf	0.00593669
986	Eberswalde	0.00230183
649	Eggenfelden	0.00272696
701	Einbeck	0.00202967
539	Eisenach	0.00199332
618	Emden	0.00100372
1867	Erfurt	0.0020195
648	Eschwege	0.00264398
794	Essen	0.00417116
1073	Euskirchen	0.00419897
1943	Flensburg	0.00171894
1699	Frankfurt (Oder)	0.00189612
4289	Frankfurt am Main	0.00374332
680	Freiberg	0.00325971
1975	Freiburg im Breisgau	0.00401119
659	Freising	0.00638923
766	Freudenstadt	0.00174739
662	Friedrichshafen	0.0030065
1800	Fulda	0.00129594
315	Garmisch-Partenkirchen	0.00532
1387	Gera	0.00278659
1114	Gießen	0.00193743
517	Göppingen	0.00237737
762	Görlitz	0.00112165
929	Goslar	0.00234661
499	Gotha	0.00211924
2029	Göttingen	0.00221498
1381	Greifswald	0.000623244
533	Gummersbach	0.00368236
720	Günzburg	0.00257528
1077	Güstrow	0.00132618
811	Gütersloh	0.00282737
336	Hagen	0.00397827
1407	Halle (Saale)	0.00241073
5369	Hamburg	0.00430983
1025	Hameln	0.00238
3096	Hannover	0.00418324
1326	Heide	0.0012006
993	Heidelberg	0.00413575
768	Heidenheim an der Brenz	0.00182839
1291	Heilbronn	0.00218799
1277	Herzberg (Elster)	0.00116954
790	Hildesheim	0.00347658
1339	Hof	0.00230822
556	Homburg	0.00358903
684	Höxter	0.00131667
1320	Husum	0.000820152
749	Idar-Oberstein	0.00220975
2482	Ingolstadt	0.00187824
351	Iserlohn	0.00279487
1234	Itzehoe	0.00282212
811	Jena	0.00249285
1681	Kaiserslautern	0.00279131
1135	Karlsruhe	0.00283577
3219	Kassel	0.00228071
949	Kaufbeuren	0.0032019
1195	Kempten (Allgäu)	0.00288075
2044	Kiel	0.00351619
550	Kitzingen	0.00246982
612	Kleve	0.00275833
1948	Koblenz	0.00222279
2470	Köln	0.00637086
186	Konstanz/Radolfzell am Bo	0.00210108
1400	Korbach	0.001711
647	Krefeld	0.00366321
604	Kronach	0.00167434
721	Kulmbach	0.00226935
563	Künzelsau	0.0020103
390	Lahr/Schwarzwald	0.00323718
879	Landau in der Pfalz	0.00317725
1284	Landshut	0.00291519
835	Lauterbach (Hessen)	0.00118371
857	Leer (Ostfriesland)	0.00169405
3500	Leipzig	0.00320729
578	Limburg a.d. Lahn	0.00283131
803	Lingen (Ems)	0.00198269
647	Lippstadt	0.00237063
810	Lörrach	0.00221198
676	Lübbecke	0.0024074
1042	Lübben (Spreewald)	0.00128666
1620	Lübeck	0.00257117
1202	Lüchow (Wendland)	0.00105765
542	Lüdenscheid	0.0029238
1213	Ludwigshafen am Rhein	0.00407494
1218	Lüneburg	0.00287586
450	Lutherstadt Eisleben	0.00231844
2379	Magdeburg	0.00276662
1032	Mainz	0.00457442
847	Mannheim	0.00464486
1904	Marburg	0.00132978
747	Marktredwitz	0.00167537
636	Meiningen	0.00146808
1572	Memmingen	0.00270973
1187	Meppen	0.00192553
696	Meschede	0.00139784
1097	Minden	0.00238696
840	Mönchengladbach	0.00300214
514	Montabaur	0.00309864
1047	Mosbach	0.00221528
738	Mühldorf a.Inn	0.0033229
513	Mühlhausen/Thüringen	0.0022848
7051	München	0.00801906
3104	Münster	0.003528
629	Naumburg (Saale)	0.00226089
2222	Neubrandenburg	0.000629163
893	Neumarkt i.d.OPf.	0.00312878
456	Neumünster	0.00390833
1595	Neuruppin	0.00133956
710	Neustadt in Holstein	0.00232169
727	Neustrelitz	0.000584319
475	Neuwied	0.00293411
1269	Nienburg (Weser)	0.00190914
309	Norden	0.000659871
651	Nordhausen	0.0018232
833	Nordhorn	0.00130684
4399	Nürnberg	0.00332892
1009	Offenburg	0.00232448
2300	Oldenburg (Oldenburg)	0.00200057
2958	Osnabrück	0.00245578
621	Osterode am Harz	0.001757
1936	Paderborn	0.00199979
792	Papenburg	0.00189457
883	Parchim	0.00129626
2411	Passau	0.00198631
1272	Perleberg	0.0010048
784	Pforzheim	0.00289821
601	Pirmasens	0.00245641
1071	Plauen	0.00303735
1217	Potsdam	0.00334607
1349	Prenzlau	0.000510897
435	Quedlinburg	0.00184644
547	Rastatt	0.00298885
1080	Ravensburg	0.00275519
422	Recklinghausen	0.00382346
817	Regen	0.001406
2906	Regensburg	0.00286621
657	Rendsburg	0.00291598
1030	Reutlingen	0.00207864
604	Rheine	0.00255464
755	Riesa	0.00201033
1016	Rosenheim	0.00493957
2024	Rostock	0.00167327
770	Rotenburg (Wümme)	0.00240623
982	Saalfeld/Saale	0.00187189
2301	Saarbrücken	0.00371247
533	Salzgitter	0.00269512
1308	Salzwedel	0.0013922
587	Sangerhausen	0.00178927
765	Schleswig	0.00239908
500	Schramberg	0.0019546
468	Schwäbisch Gmünd	0.00183333
728	Schwäbisch Hall	0.00175783
1053	Schwandorf	0.0021302
614	Schwedt/Oder	0.00061759
1650	Schweinfurt	0.00230091
2166	Schwerin	0.00175379
705	Senftenberg	0.00144553
1331	Siegen	0.0015154
953	Sigmaringen	0.00206842
850	Simmern	0.00226306
1131	Sindelfingen	0.00256012
590	Singen (Hohentwiel)	0.00202373
714	Soest	0.00236246
1316	Soltau	0.00271383
317	Sonneberg	0.00180757
421	Sonthofen	0.00354062
1573	Stade	0.00189332
1451	Stendal	0.00119531
1665	Stralsund	0.000711652
1200	Straubing	0.00311567
2310	Stuttgart	0.00321944
386	Suhl	0.00177927
850	Torgelow-Ferdinandshof	0.000340588
541	Traunreut	0.00459556
693	Traunstein	0.0047596
1683	Trier	0.00150826
464	Tübingen	0.00219569
651	Tuttlingen	0.00194424
1262	Uelzen	0.00161197
1869	Ulm	0.00231498
1042	Vechta/Lohne (Oldenburg)	0.00261286
606	Verden (Aller)	0.00192129
1185	Villingen-Schwenningen	0.00201426
1121	Waldshut-Tiengen	0.000733274
685	Wangen im Allgäu	0.00355547
840	Waren (Müritz)	0.000961905
2009	Weiden i.d.OPf.	0.00156371
421	Weimar	0.00264489
827	Weißenburg i.Bay.	0.00170496
629	Wernigerode	0.00217218
510	Wertheim	0.00173373
522	Wesel	0.00300153
562	Wetzlar	0.00221744
1059	Wiesbaden	0.00440453
934	Wilhelmshaven	0.00174657
890	Wismar	0.0024436
1095	Wittenberg	0.00195443
866	Wittlich	0.00143245
2304	Wolfsburg	0.00200191
292	Worms	0.00437842
697	Wuppertal	0.00434878
2799	Würzburg	0.00209628
364	Zittau	0.00136813
777	Zwickau	0.00327426
